# Supplementary material for: The Identification by Exome Sequencing of Candidate Genes in BRCA-Negative Tunisian Patients at a High Risk of Hereditary Breast/Ovarian Cancer
Source: Genes (Basel). 2022 Jul 22;13(8):1296. doi: 10.3390/genes13081296 (PMC9331434; doi:10.3390/genes13081296)
Supplement: Supplementary file 1 [file genes-13-01296-s001.zip]

Archive with 2 entries (2 files):
- Table S1 supplementary data.pdf
- Table S2 supplementary data.xlsx
