# Supplementary material for: The Identification by Exome Sequencing of Candidate Genes in BRCA-Negative Tunisian Patients at a High Risk of Hereditary Breast/Ovarian Cancer
Source: Genes (Basel). 2022 Jul 22;13(8):1296. doi: 10.3390/genes13081296 (PMC9331434; doi:10.3390/genes13081296)
Supplement: Supplementary file 1 [file genes-13-01296-s001.zip › Table S2 supplementary data.xlsx]

## Sheet: Feuil2
Patient	Gene	Transcript	Exon	Varaint (HGVS)	Protein (HGVS)	MAF	dpSNP	ClinVar	ACMG	CADD
BC-F2P10	ATM	NM_000051.3	12/63	c.1810C>T	p.(Pro604Ser)	0,00319	rs2227922	CI	B	23.4
BC-F16P5	ATM	NM_000051.3	42/63	c.6115G>A	p.(Glu2039Lys)	0,00000398	rs864622251	CI	VUS	31
BC-F2P10	COL6A3	NM_004369.3	4/44	c.1024G>A	p.(Val342Met)	0,00504	rs111402193	B	B	23.6
BC-F42P5	DCN	NM_001920.4	5/8	c.638C>T	p.(Thr213Ile)	0,0000159	rs201740609	NR	VUS	25.8
BC-F2P10	EP300	NM_001429.3	24/31	c.3976G>A	p.(Val1326Ile)	NR	rs1268191227	US	LP	27.5
BC-F46P5	EP300	NM_001429.3	2/31	c.227C>G	p.(Ser76Cys)	NR	NR	VUS	NR	27.7
BC-F2P10	LAMA1	NM_005559.3	61/63	c.8720G>A	p.(Gly2907Asp)	0,00000796	rs767728617	N.R	VUS	25
BC-F7P1	LAMA1	NM_005559.3	60/63	c.8579G>T	p.(Cys2860Phe)	NR	NR	VUS	NR	29.8
BC-F10P6	LAMA1	NM_005559.3	4/63	c.554A>G	p.(Tyr185Cys)	0,00000398	rs139804199	NR	US	27.2
BC-F7P1	LAMC2	NM_005562.2	21/23	c.3109G>T	p.(Asp1037Tyr)	0,00029	rs141679163	NR	VUS	29.7
BC-F11P4	TNNI3	NM_000363.4	5/8	c.244C>T	p.(Pro82Ser)	0,00145	rs77615401	B/LB	B	27.6
BC-F12P3	MYLK	NM_053025.3		c.4289-4C>G		0,000016	rs376670657	US	LB	4.264
BC-F12P3	MYLK	NM_053025.3	15/34	c.1991A>G	p.(Gln664Arg)	0,000497	rs200273207	CI	VUS	24.9
BC-F42P5	IL17A	NM_002190.2	1/3	c.-1G>A		0,0000319	rs568834044	NR	LB	0.172
BC-F16P5	COL11A2	NM_080680.2	17/66	c.1615C>T	p.(Arg539Trp)	0,00116	rs145499142	CI	US	29.4
BC-F16P5	COL6A2	NM_001849.3	28/28	c.2983G>A	p.(Ala995Thr)	0,00259	rs35139588	B/LB	B	24.2
BC-F46P5	LAMB3	NM_000228.2	14/23	c.1667G>A	p.(Arg556His)	0,00000401	rs371013768	NR	US	24.5
BC-F10P6	NDUFA2	NM_002488.4	2/3	c.206A>G	p.(Tyr69Cys)	0,0000608	rs566244682	NR	LP	33
BC-F7P1	PDHA1	NM_001173454.1	12/12	c.*1195_*1196delCA		0,00828	rs202102403	LB	LB	NR
BC-F12P3	KMT5A	NM_020382.4	8/8	c.995T>C	p.(Leu332Pro)	NR	rs61955127	LB	VUS	31
BC-F2P10	KMT5A	NM_020382.4	8/8	c.995T>C	p.(Leu332Pro)	NR	rs61955127	N.R	VUS	31
BC-F46P5	KMT5A	NM_020382.4	8/8	c.995T>C	p.(Leu332Pro)	NR	rs61955127	NR	VUS	31
BC-F7P1	KMT5A	NM_020382.4	8/8	c.995T>C	p.(Leu332Pro)	NR	rs61955127	NR	VUS	31
BC-F11P4	KMT5A	NM_020382.4	8/8	c.995T>C	p.(Leu332Pro)	NR	rs61955127	NR	VUS	31
BC-F10P6	KMT5A	NM_020382.4	8/8	c.995T>C	p.(Leu332Pro)	NR	rs61955127	NR	VUS	31
BC-F12P3	PRKRA	NM_003690.4	4/8	c.380C>T	p.(Pro127Leu)	0,00574	rs75862065	B	VUS	30
BC-F2P10	PRKRA	NM_003690.4	4/8	c.380C>T	p.(Pro127Leu)	0,00574	rs75862065	B	VUS	30
BC-F42P5	PRKRA	NM_003690.4	4/8	c.380C>T	p.(Pro127Leu)	0,00574	rs75862065	B	VUS	30
BC-F46P5	PRKRA	NM_003690.4	4/8	c.380C>T	p.(Pro127Leu)	0,00574	rs75862065	B	VUS	30
BC-F11P4	PRKRA	NM_003690.4	4/8	c.380C>T	p.(Pro127Leu)	0,00574	rs75862065	B	VUS	30
BC-F10P6	PRKRA	NM_003690.4	4/8	c.380C>T	p.(Pro127Leu)	0,00574	rs75862065	B	VUS	30
BC-F12P3	VCX3A	NM_016379.3	3/3	c.*8G>A		0,125621(top med)	rs1058244	NR	VUS	0,007
BC-F2P10	VCX3A	NM_016379.3	3/3	c.*8G>A		0,125621(top med)	rs1058244	N.R	VUS	0.007
BC-F7P1	VCX3A	NM_016379.3	3/3	c.*8G>A		NR	rs1058244	NR	VUS	0.007
BC-F16P5	VCX3A	NM_016379.3	3/3	c.*8G>A		0,125621 (top med)	rs1058244	N.R	VUS	0.007
BC-F11P4	VCX3A	NM_016379.3	3/3	c.*8G>A		0,125621(top med)	rs1058244	NR	VUS	0.007
BC-F2P10	KMT2C	NM_170606.2	15/59	c.2645T>C	p.(Ile882Thr)	0,000008 (Top med)	rs199839047	N.R	VUS	26.4
BC-F42P5	KMT2C	NM_170606.2	15/59	c.2645T>C	p.(Ile882Thr)	NR	rs199839047	NR	VUS	26.4
BC-F42P5	KMT2C	NM_170606.2	25/59	c.3955G>C	p.(Asp1319His)	0,00607	rs138119145	B	B	27.7
BC-F7P1	KMT2C	NM_170606.2	15/59	c.2645T>C	p.(Ile882Thr)	0,000008 (top med)	rs199839047	NR	VUS	26.4
BC-F10P6	KMT2C	NM_170606.2	15/59	c.2645T>C	p.(Ile882Thr)	0,000008 (TOP MED)	rs199839047	NR	VUS	26.4
BC-F42P5	RHPN2	NM_033103.4		c.1225+5G>A		0,00301	rs765192413	NR	LP	21.8
BC-F42P5	RHPN2	NM_033103.4	9/15	c.1070A>T	p.(His357Leu)	0,0017	rs193179333	NR	VUS	25.4
BC-F46P5	RHPN2	NM_033103.4		c.1225+5G>A		0,00301	rs765192413	NR	VUS	21.8
BC-F7P1	RHPN2	NM_033103.4		c.1225+5G>A		0,00301	rs765192413	NR	VUS	21.8
BC-F11P4	RHPN2	NM_033103.4		c.1225+5G>A		0,00301	rs765192413	NR	VUS	21.8
BC-F12P3	ABCC2	NM_000392.4	12/32	c.1644C>A	p.(Phe548Leu)	0.0000159	rs758091787	NR	VUS	14.93
BC-F7P1	ABCC2	NM_000392.4	16/32	c.2009T>C	p.(Ile670Thr)	0.000924	rs17222632	conflicting	B	23.1
BC-F7P1	ABCC2	NM_000392.4	24/32	c.3298C>T	p.(Arg1100Cys)	0.000111	rs142715085	NR	VUS	25.1
BC-F16P5	ABCC2	NM_000392.4	16/32	c.2093A>G	p.(Lys698Arg)	0,000108	rs199859869	VUS	LP	27.6
BC-F12P3	CCR3	NM_178328.1	3/3	c.727A>G	p.(Ile243Val)	0,00105	rs138346219	VUS	LP	24.5
BC-F2P10	CCR3	NM_178328.1	3/3	c.727A>G	p.(Ile243Val)	0,00105	rs138346219	N.R	VUS	24.5
BC-F46P5	CCR3	NM_178328.1	3/3	c.727A>G	p.(Ile243Val)	0,00105	rs138346219	NR	VUS	24.5
BC-F42P5	CHRNA4	NM_000744.6	6/6	c.*2561T>G		0,00653	rs45555537	NR	B	3.846
BC-F46P5	CHRNA4	NM_000744.6	6/6	c.1825G>A	p.(Val609Ile)	0,0000606	rs201168195	NR	B	26
BC-F16P5	CHRNA4	NM_000744.6	6/6	c.*1495G>A		0,00065	rs199801257	N.R	B	3.770
BC-F12P3	EFHC1	NM_018100.3		c.64-5T>C		0,000868	rs201860746	CI	LB	11.57
BC-F46P5	EFHC1	NM_018100.3	1/11	c.-76C>T		0,000008	rs560246163	NR	VUS	3.49
BC-F7P1	EFHC1	NM_018100.3	11/11	c.*2584T>A		0,0005	rs564140075	NR	LB	1.498
BC-F2P10	FBN3	NM_032447.4		c.2956+7T>C		0,00000812	rs200114345	N.R	VUS	2.631
BC-F42P5	FBN3	NM_032447.4		c.1466-6C>T		0,0058	rs151062338	B	LB	1.138
BC-F7P1	FBN3	NM_032447.4		c.1466-8C>T		0,00297	rs201449200	B	LB	1.162
BC-F2P10	FOXP2	NM_148898.3	18/18	c.*3199G>A		0,00504	rs149254099	B	B	11.97
BC-F42P5	FOXP2	NM_148898.3	18/18	c.*2977C>T		0,000123	rs887844453	NR	B	14.06
BC-F10P6	FOXP2	NM_148898.3	18/18	c.*232C>A		0,000021	rs993020548	NR	VUS	13.52
BC-F12P3	HSPG2	NM_001291860.1	84/97	c.11485G>A	p.(Glu3829Lys)	0.00029	rs200997062	US	VUS	30
BC-F2P10	HSPG2	NM_001291860.1	47/97	c.5859G>T	p.(Gly1953=)	2.42e-05	rs997439061	N.R	VUS	5.001
BC-F2P10	HSPG2	NM_001291860.1	36/97	c.4604C>G	p.(Pro1535Arg)	0	rs142736845	NR	VUS	23.9
BC-F10P6	HSPG2	NM_001291860.1	88/97	c.12184G>A	p.(Val4062Met)	0,0000062	rs751181582	NR	VUS	22.8
BC-F2P10	PRCD	NM_001077620.2	5/5	c.*1186G>A		0.0031	rs568033840	US	B	16.04
BC-F42P5	PRCD	NM_001077620.2	5/5	c.*1480C>G		0,00265	rs139602114	US	LB	19.69
BC-F11P4	PRCD	NM_001077620.2	5/5	c.*946A>C		0,0000879	rs1021596798	NR	LB	10.36
BC-F12P3	TMEM135	NM_022918.3	15/15	c.*5597dupT		NR	NR	NR	NR	NR
BC-F42P5	TMEM135	NM_022918.3	15/15	c.*1821G>A		0,000233	rs771738578	NR	LB	13.59
BC-F10P6	TMEM135	NM_022918.3	15/15	c.*6991T>G		0,0000156	rs1354390434	NR	VUS	1.086
BC-F42P5	TTN	NM_001267550.2	358/363	c.105583G>A	p.(Asp35195Asn)	1.61e-05	rs752458663	NR	VUS	22.9
BC-F42P5	TTN	NM_001267550.2	275/363	c.52553G>A	p.(Arg17518His)	NR	NR	NR	NR	23.9
BC-F42P5	TTN	NM_001267550.2	233/363	c.43013T>C	p.(Phe14338Ser)	4.03e-06	NR	NR	VUS	22.7
BC-F42P5	TTN	NM_001267550.2		c.16621+7A>T		0,000708	rs10200398	CI	B	7.414
BC-F46P5	TTN	NM_001267550.2	343/363	c.95242C>T	p.(Arg31748Cys)	0.00103	rs142525	CI	B	24.9
BC-F16P5	TTN	NM_001267550.2	6/363	c.875C>T	p.(Pro292Leu)	1.99e-05	rs768278225	NR	VUS	23
BC-F12P3	UMPS	NM_000373.3	6/6	c.*1088T>G		0,00184	rs10200398	CI	B	5.832
BC-F46P5	UMPS	NM_000373.3	6/6	c.*1088T>G		0,00184	rs535422876	B	LB	5.832
BC-F16P5	UMPS	NM_000373.3	6/6	c.*1088T>G		0,00184	rs535422876	B	LB	5.832
